# Supplementary material for: Enhancing the Photo and Thermal Stability of Nicotine through Crystal Engineering with Gentisic Acid
Source: Molecules. 2022 Oct 13;27(20):6853. doi: 10.3390/molecules27206853 (PMC9611154; doi:10.3390/molecules27206853)
Supplement: Supplementary file 1 [file molecules-27-06853-s001.zip]

Archive with 1 entries (1 files):
- molecules-1951883-supplementary.pdf
